# Supplementary material for: Integrating phylogenomic and morphological evidence to solve the taxonomy of Phoebe legendrei (Lauraceae) and closely related species
Source: BMC Plant Biol. 2025 Dec 13;25:1736. doi: 10.1186/s12870-025-07929-1 (PMC12746663; doi:10.1186/s12870-025-07929-1)
Supplement: Supplementary file 2 — Supplementary Material 2: Statistics of the Ka/Ks values for protein-coding genes. [file 12870_2025_7929_MOESM2_ESM.xlsx]

## Sheet: Sheet1
Sequence	Gene	Method	Ka	Ks	Ka/Ks	P-Value
Phoebe yaiensis 1	ycf1	MYN	0.00196444	0.00103519	1.89766	0.907032
Phoebe puwenensis 2643	ycf2	MYN	0.000949553	0.000641319	1.48063	0.866473
Phoebe lanceolata 2542	ycf1	MYN	0.00112624	0.000900724	1.25037	0.834646
Phoebe tavoyana NC_058829	ycf1	MYN	0.000900775	0.000900932	0.999826	0.792991
Phoebe calcarea MZ433404	ycf2	MYN	0.000567388	0.000639918	0.886658	0.774185
Phoebe puwenensis 2643	ycf1	MYN	0.00295436	0.00347899	0.849201	0.753257
Phoebe calcarea MZ433404	rbcL	MYN	0.00462027	0.00593261	0.778792	0.579904
Phoebe yaiensis 1	ycf2	MYN	0.000855669	0.00138329	0.618576	0.642231
Phoebe calcarea MZ433404	matK	MYN	0.00170422	0.00291518	0.584603	0.700993
Phoebe puwenensis 2643	rpoB	MYN	0.000801817	0.00141396	0.567071	0.694427
Phoebe yaiensis 1	ndhA	MYN	0.00121544	0.0037904	0.320663	0.601171
Phoebe tavoyana NC_058829	ndhD	MYN	0.000862104	0.00271653	0.317354	0.599938
Phoebe lanceolata 2542	ndhD	MYN	0.000862104	0.00271653	0.317354	0.599938
Phoebe puwenensis 2643	ndhD	MYN	0.000862007	0.0027175	0.317206	0.599883
Phoebe yaiensis 1	rpl20	MYN	0.00373231	0.0126186	0.295778	0.593635
Phoebe tavoyana NC_058829	matK	MYN	0.000851275	0.00291466	0.292066	0.589984
Phoebe lanceolata 2542	matK	MYN	0.000851275	0.00291466	0.292066	0.589984
Phoebe calcarea MZ433404	rpoB	MYN	0.000400728	0.00141442	0.283315	0.585527
Phoebe jingxiensis 5	ndhF	MYN	0.0005714	0.00210812	0.271047	0.580233
Phoebe yaiensis 1	ndhF	MYN	0.00171449	0.00636441	0.269388	0.108362
Phoebe puwenensis 2643	ndhF	MYN	0.00114307	0.00635677	0.179819	0.0680078
Phoebe yaiensis 1	matK	MYN	0.000850735	0.00583608	0.145772	0.123357
Phoebe puwenensis 2643	rpoC2	MYN	0.00030928	0.00217908	0.141931	0.118439
Phoebe tavoyana NC_058829	rpoB	MYN	0.000400754	0.00283307	0.141456	0.118
Phoebe lanceolata 2542	rpoB	MYN	0.000400754	0.00283307	0.141456	0.118
Phoebe yaiensis 1	rpoB	MYN	0.000400597	0.00283702	0.141203	0.117711
Phoebe puwenensis 2643	ndhH	MYN	0.00107378	0.00825564	0.130066	0.106547
Phoebe legendrei 94	ndhD	MYN	0.000861884	0.00812783	0.106041	0.0443653
Phoebe legendrei 94	atpB	MYN	0.000880195	0.00845651	0.104085	0.0425762
Phoebe puwenensis 2643	matK	MYN	0.000850508	0.00880737	0.0965678	0.036726
Phoebe calcarea MZ433404	ndhH	MYN	0.0010735	0.0124946	0.0859173	0.0291707
Phoebe crassipedicella NC_058726	ndhH	MYN	0.0010735	0.0124946	0.0859173	0.0291707
Phoebe tavoyana NC_058829	ndhH	MYN	0.0010735	0.0124946	0.0859173	0.0291707
Phoebe kwangsiensis 3007	ndhH	MYN	0.0010735	0.0124946	0.0859173	0.0291707
Phoebe legendrei 143	ndhH	MYN	0.0010735	0.0124946	0.0859173	0.0291707
Phoebe lanceolata 2542	ndhH	MYN	0.0010735	0.0124946	0.0859173	0.0291707
Phoebe jingxiensis 5	ndhH	MYN	0.0010735	0.0124946	0.0859173	0.0291707
Phoebe legendrei 94	ndhH	MYN	0.0010735	0.0124946	0.0859173	0.0291707
Phoebe yaiensis 1	ndhH	MYN	0.0010735	0.0124946	0.0859173	0.0291707
Phoebe calcarea MZ433404	accD	MYN	0	0	0	0
Phoebe calcarea MZ433404	atpA	MYN	0.000862546	0	0	0
Phoebe calcarea MZ433404	atpE	MYN	0	0	0	0
Phoebe calcarea MZ433404	atpF	MYN	0	0	0	0
Phoebe calcarea MZ433404	atpH	MYN	0	0	0	0
Phoebe calcarea MZ433404	atpI	MYN	0	0	0	0
Phoebe calcarea MZ433404	ccsA	MYN	0	0	0	0
Phoebe calcarea MZ433404	cemA	MYN	0	0	0	0
Phoebe calcarea MZ433404	clpP1	MYN	0	0	0	0
Phoebe calcarea MZ433404	infA	MYN	0	0	0	0
Phoebe calcarea MZ433404	ndhB	MYN	0	0	0	0
Phoebe calcarea MZ433404	ndhC	MYN	0.00365924	0	0	0
Phoebe calcarea MZ433404	ndhE	MYN	0	0	0	0
Phoebe calcarea MZ433404	ndhG	MYN	0	0	0	0
Phoebe calcarea MZ433404	ndhI	MYN	0	0	0	0
Phoebe calcarea MZ433404	ndhJ	MYN	0	0	0	0
Phoebe calcarea MZ433404	ndhK	MYN	0.00295059	0	0	0
Phoebe calcarea MZ433404	petA	MYN	0	0	0	0
Phoebe calcarea MZ433404	petB	MYN	0	0	0	0
Phoebe calcarea MZ433404	petD	MYN	0	0	0	0
Phoebe calcarea MZ433404	petG	MYN	0	0	0	0
Phoebe calcarea MZ433404	petL	MYN	0	0	0	0
Phoebe calcarea MZ433404	petN	MYN	0	0	0	0
Phoebe calcarea MZ433404	psaA	MYN	0	0	0	0
Phoebe calcarea MZ433404	psaB	MYN	0	0	0	0
Phoebe calcarea MZ433404	psaI	MYN	0	0	0	0
Phoebe calcarea MZ433404	psaJ	MYN	0	0	0	0
Phoebe calcarea MZ433404	psbA	MYN	0	0	0	0
Phoebe calcarea MZ433404	psbD	MYN	0	0	0	0
Phoebe calcarea MZ433404	psbE	MYN	0	0	0	0
Phoebe calcarea MZ433404	psbF	MYN	0	0	0	0
Phoebe calcarea MZ433404	psbH	MYN	0	0	0	0
Phoebe calcarea MZ433404	psbI	MYN	0	0	0	0
Phoebe calcarea MZ433404	psbJ	MYN	0	0	0	0
Phoebe calcarea MZ433404	psbK	MYN	0	0	0	0
Phoebe calcarea MZ433404	psbL	MYN	0	0	0	0
Phoebe calcarea MZ433404	psbM	MYN	0	0	0	0
Phoebe calcarea MZ433404	psbN	MYN	0	0	0	0
Phoebe calcarea MZ433404	psbT	MYN	0	0	0	0
Phoebe calcarea MZ433404	psbZ	MYN	0	0	0	0
Phoebe calcarea MZ433404	rpl14	MYN	0	0	0	0
Phoebe calcarea MZ433404	rpl16	MYN	0	0	0	0
Phoebe calcarea MZ433404	rpl2	MYN	0	0	0	0
Phoebe calcarea MZ433404	rpl20	MYN	0	0	0	0
Phoebe calcarea MZ433404	rpl22	MYN	0	0	0	0
Phoebe calcarea MZ433404	rpl23	MYN	0	0	0	0
Phoebe calcarea MZ433404	rpl33	MYN	0	0	0	0
Phoebe calcarea MZ433404	rpl36	MYN	0	0	0	0
Phoebe calcarea MZ433404	rpoA	MYN	0.00123287	0	0	0
Phoebe calcarea MZ433404	rpoC1	MYN	0	0	0	0
Phoebe calcarea MZ433404	rpoC2	MYN	0	0	0	0
Phoebe calcarea MZ433404	rps11	MYN	0	0	0	0
Phoebe calcarea MZ433404	rps12	MYN	0	0	0	0
Phoebe calcarea MZ433404	rps14	MYN	0.004428	0	0	0
Phoebe calcarea MZ433404	rps15	MYN	0	0	0	0
Phoebe calcarea MZ433404	rps16	MYN	0	0	0	0
Phoebe calcarea MZ433404	rps18	MYN	0	0	0	0
Phoebe calcarea MZ433404	rps19	MYN	0.00468575	0	0	0
Phoebe calcarea MZ433404	rps2	MYN	0.00179914	0	0	0
Phoebe calcarea MZ433404	rps3	MYN	0	0	0	0
Phoebe calcarea MZ433404	rps4	MYN	0	0	0	0
Phoebe calcarea MZ433404	rps7	MYN	0	0	0	0
Phoebe calcarea MZ433404	rps8	MYN	0	0	0	0
Phoebe calcarea MZ433404	ycf1	MYN	0.00112512	0	0	0
Phoebe calcarea MZ433404	ycf3	MYN	0	0	0	0
Phoebe calcarea MZ433404	ycf4	MYN	0.00240015	0	0	0
Phoebe crassipedicella NC_058726	accD	MYN	0	0	0	0
Phoebe crassipedicella NC_058726	atpA	MYN	0	0	0	0
Phoebe crassipedicella NC_058726	atpE	MYN	0	0	0	0
Phoebe crassipedicella NC_058726	atpF	MYN	0	0	0	0
Phoebe crassipedicella NC_058726	atpH	MYN	0	0	0	0
Phoebe crassipedicella NC_058726	atpI	MYN	0	0	0	0
Phoebe crassipedicella NC_058726	ccsA	MYN	0	0	0	0
Phoebe crassipedicella NC_058726	cemA	MYN	0	0	0	0
Phoebe crassipedicella NC_058726	clpP1	MYN	0	0	0	0
Phoebe crassipedicella NC_058726	infA	MYN	0	0	0	0
Phoebe crassipedicella NC_058726	matK	MYN	0	0	0	0
Phoebe crassipedicella NC_058726	ndhB	MYN	0	0	0	0
Phoebe crassipedicella NC_058726	ndhC	MYN	0	0	0	0
Phoebe crassipedicella NC_058726	ndhE	MYN	0	0	0	0
Phoebe crassipedicella NC_058726	ndhG	MYN	0	0	0	0
Phoebe crassipedicella NC_058726	ndhJ	MYN	0	0	0	0
Phoebe crassipedicella NC_058726	ndhK	MYN	0	0	0	0
Phoebe crassipedicella NC_058726	petA	MYN	0	0	0	0
Phoebe crassipedicella NC_058726	petB	MYN	0	0	0	0
Phoebe crassipedicella NC_058726	petD	MYN	0	0	0	0
Phoebe crassipedicella NC_058726	petG	MYN	0	0	0	0
Phoebe crassipedicella NC_058726	petL	MYN	0	0	0	0
Phoebe crassipedicella NC_058726	petN	MYN	0	0	0	0
Phoebe crassipedicella NC_058726	psaA	MYN	0	0	0	0
Phoebe crassipedicella NC_058726	psaB	MYN	0	0	0	0
Phoebe crassipedicella NC_058726	psaI	MYN	0	0	0	0
Phoebe crassipedicella NC_058726	psaJ	MYN	0	0	0	0
Phoebe crassipedicella NC_058726	psbA	MYN	0	0	0	0
Phoebe crassipedicella NC_058726	psbD	MYN	0	0	0	0
Phoebe crassipedicella NC_058726	psbE	MYN	0	0	0	0
Phoebe crassipedicella NC_058726	psbF	MYN	0	0	0	0
Phoebe crassipedicella NC_058726	psbH	MYN	0	0	0	0
Phoebe crassipedicella NC_058726	psbI	MYN	0	0	0	0
Phoebe crassipedicella NC_058726	psbJ	MYN	0	0	0	0
Phoebe crassipedicella NC_058726	psbK	MYN	0	0	0	0
Phoebe crassipedicella NC_058726	psbL	MYN	0	0	0	0
Phoebe crassipedicella NC_058726	psbM	MYN	0	0	0	0
Phoebe crassipedicella NC_058726	psbN	MYN	0	0	0	0
Phoebe crassipedicella NC_058726	psbT	MYN	0	0	0	0
Phoebe crassipedicella NC_058726	psbZ	MYN	0	0	0	0
Phoebe crassipedicella NC_058726	rbcL	MYN	0	0	0	0
Phoebe crassipedicella NC_058726	rpl14	MYN	0	0	0	0
Phoebe crassipedicella NC_058726	rpl16	MYN	0	0	0	0
Phoebe crassipedicella NC_058726	rpl2	MYN	0	0	0	0
Phoebe crassipedicella NC_058726	rpl20	MYN	0	0	0	0
Phoebe crassipedicella NC_058726	rpl22	MYN	0	0	0	0
Phoebe crassipedicella NC_058726	rpl23	MYN	0	0	0	0
Phoebe crassipedicella NC_058726	rpl32	MYN	0	0	0	0
Phoebe crassipedicella NC_058726	rpl33	MYN	0	0	0	0
Phoebe crassipedicella NC_058726	rpl36	MYN	0	0	0	0
Phoebe crassipedicella NC_058726	rpoA	MYN	0	0	0	0
Phoebe crassipedicella NC_058726	rpoC1	MYN	0	0	0	0
Phoebe crassipedicella NC_058726	rpoC2	MYN	0	0	0	0
Phoebe crassipedicella NC_058726	rps11	MYN	0	0	0	0
Phoebe crassipedicella NC_058726	rps12	MYN	0	0	0	0
Phoebe crassipedicella NC_058726	rps14	MYN	0.004428	0	0	0
Phoebe crassipedicella NC_058726	rps15	MYN	0	0	0	0
Phoebe crassipedicella NC_058726	rps16	MYN	0	0	0	0
Phoebe crassipedicella NC_058726	rps18	MYN	0	0	0	0
Phoebe crassipedicella NC_058726	rps19	MYN	0	0	0	0
Phoebe crassipedicella NC_058726	rps2	MYN	0	0	0	0
Phoebe crassipedicella NC_058726	rps3	MYN	0	0	0	0
Phoebe crassipedicella NC_058726	rps4	MYN	0	0	0	0
Phoebe crassipedicella NC_058726	rps7	MYN	0	0	0	0
Phoebe crassipedicella NC_058726	rps8	MYN	0	0	0	0
Phoebe crassipedicella NC_058726	ycf2	MYN	0	0	0	0
Phoebe crassipedicella NC_058726	ycf3	MYN	0	0	0	0
Phoebe crassipedicella NC_058726	ycf4	MYN	0	0	0	0
Phoebe tavoyana NC_058829	accD	MYN	0	0	0	0
Phoebe kwangsiensis 3007	accD	MYN	0	0	0	0
Phoebe legendrei 143	accD	MYN	0	0	0	0
Phoebe lanceolata 2542	accD	MYN	0	0	0	0
Phoebe jingxiensis 5	accD	MYN	0	0	0	0
Phoebe legendrei 94	accD	MYN	0	0	0	0
Phoebe tavoyana NC_058829	atpA	MYN	0	0	0	0
Phoebe kwangsiensis 3007	atpA	MYN	0	0	0	0
Phoebe legendrei 143	atpA	MYN	0	0	0	0
Phoebe lanceolata 2542	atpA	MYN	0	0	0	0
Phoebe jingxiensis 5	atpA	MYN	0	0	0	0
Phoebe legendrei 94	atpA	MYN	0	0	0	0
Phoebe tavoyana NC_058829	atpE	MYN	0	0	0	0
Phoebe kwangsiensis 3007	atpE	MYN	0	0	0	0
Phoebe legendrei 143	atpE	MYN	0	0	0	0
Phoebe lanceolata 2542	atpE	MYN	0	0	0	0
Phoebe jingxiensis 5	atpE	MYN	0	0	0	0
Phoebe legendrei 94	atpE	MYN	0	0	0	0
Phoebe tavoyana NC_058829	atpF	MYN	0	0	0	0
Phoebe kwangsiensis 3007	atpF	MYN	0	0	0	0
Phoebe legendrei 143	atpF	MYN	0	0	0	0
Phoebe lanceolata 2542	atpF	MYN	0	0	0	0
Phoebe jingxiensis 5	atpF	MYN	0	0	0	0
Phoebe legendrei 94	atpF	MYN	0	0	0	0
Phoebe tavoyana NC_058829	atpH	MYN	0	0	0	0
Phoebe kwangsiensis 3007	atpH	MYN	0	0	0	0
Phoebe legendrei 143	atpH	MYN	0	0	0	0
Phoebe lanceolata 2542	atpH	MYN	0	0	0	0
Phoebe jingxiensis 5	atpH	MYN	0	0	0	0
Phoebe legendrei 94	atpH	MYN	0	0	0	0
Phoebe tavoyana NC_058829	atpI	MYN	0	0	0	0
Phoebe kwangsiensis 3007	atpI	MYN	0	0	0	0
Phoebe legendrei 143	atpI	MYN	0	0	0	0
Phoebe lanceolata 2542	atpI	MYN	0	0	0	0
Phoebe jingxiensis 5	atpI	MYN	0	0	0	0
Phoebe legendrei 94	atpI	MYN	0	0	0	0
Phoebe kwangsiensis 3007	ccsA	MYN	0	0	0	0
Phoebe legendrei 143	ccsA	MYN	0	0	0	0
Phoebe jingxiensis 5	ccsA	MYN	0	0	0	0
Phoebe legendrei 94	ccsA	MYN	0	0	0	0
Phoebe tavoyana NC_058829	cemA	MYN	0	0	0	0
Phoebe kwangsiensis 3007	cemA	MYN	0	0	0	0
Phoebe legendrei 143	cemA	MYN	0	0	0	0
Phoebe lanceolata 2542	cemA	MYN	0	0	0	0
Phoebe jingxiensis 5	cemA	MYN	0	0	0	0
Phoebe legendrei 94	cemA	MYN	0	0	0	0
Phoebe tavoyana NC_058829	clpP1	MYN	0	0	0	0
Phoebe kwangsiensis 3007	clpP1	MYN	0	0	0	0
Phoebe legendrei 143	clpP1	MYN	0	0	0	0
Phoebe lanceolata 2542	clpP1	MYN	0	0	0	0
Phoebe jingxiensis 5	clpP1	MYN	0	0	0	0
Phoebe legendrei 94	clpP1	MYN	0	0	0	0
Phoebe tavoyana NC_058829	infA	MYN	0	0	0	0
Phoebe kwangsiensis 3007	infA	MYN	0	0	0	0
Phoebe legendrei 143	infA	MYN	0	0	0	0
Phoebe lanceolata 2542	infA	MYN	0	0	0	0
Phoebe jingxiensis 5	infA	MYN	0	0	0	0
Phoebe legendrei 94	infA	MYN	0	0	0	0
Phoebe kwangsiensis 3007	matK	MYN	0	0	0	0
Phoebe legendrei 143	matK	MYN	0	0	0	0
Phoebe jingxiensis 5	matK	MYN	0.000851808	0	0	0
Phoebe legendrei 94	matK	MYN	0.000851153	0	0	0
Phoebe tavoyana NC_058829	ndhB	MYN	0	0	0	0
Phoebe kwangsiensis 3007	ndhB	MYN	0	0	0	0
Phoebe legendrei 143	ndhB	MYN	0	0	0	0
Phoebe lanceolata 2542	ndhB	MYN	0	0	0	0
Phoebe jingxiensis 5	ndhB	MYN	0	0	0	0
Phoebe legendrei 94	ndhB	MYN	0	0	0	0
Phoebe tavoyana NC_058829	ndhC	MYN	0	0	0	0
Phoebe kwangsiensis 3007	ndhC	MYN	0	0	0	0
Phoebe legendrei 143	ndhC	MYN	0	0	0	0
Phoebe lanceolata 2542	ndhC	MYN	0	0	0	0
Phoebe jingxiensis 5	ndhC	MYN	0	0	0	0
Phoebe legendrei 94	ndhC	MYN	0	0	0	0
Phoebe tavoyana NC_058829	ndhE	MYN	0	0	0	0
Phoebe kwangsiensis 3007	ndhE	MYN	0	0	0	0
Phoebe legendrei 143	ndhE	MYN	0	0	0	0
Phoebe lanceolata 2542	ndhE	MYN	0	0	0	0
Phoebe jingxiensis 5	ndhE	MYN	0	0	0	0
Phoebe legendrei 94	ndhE	MYN	0	0	0	0
Phoebe tavoyana NC_058829	ndhG	MYN	0	0	0	0
Phoebe kwangsiensis 3007	ndhG	MYN	0	0	0	0
Phoebe legendrei 143	ndhG	MYN	0	0	0	0
Phoebe lanceolata 2542	ndhG	MYN	0	0	0	0
Phoebe jingxiensis 5	ndhG	MYN	0	0	0	0
Phoebe legendrei 94	ndhG	MYN	0	0	0	0
Phoebe tavoyana NC_058829	ndhI	MYN	0	0	0	0
Phoebe lanceolata 2542	ndhI	MYN	0	0	0	0
Phoebe jingxiensis 5	ndhI	MYN	0	0	0	0
Phoebe legendrei 94	ndhI	MYN	0	0	0	0
Phoebe tavoyana NC_058829	ndhJ	MYN	0	0	0	0
Phoebe kwangsiensis 3007	ndhJ	MYN	0	0	0	0
Phoebe legendrei 143	ndhJ	MYN	0	0	0	0
Phoebe lanceolata 2542	ndhJ	MYN	0	0	0	0
Phoebe jingxiensis 5	ndhJ	MYN	0	0	0	0
Phoebe legendrei 94	ndhJ	MYN	0	0	0	0
Phoebe tavoyana NC_058829	ndhK	MYN	0.00147341	0	0	0
Phoebe kwangsiensis 3007	ndhK	MYN	0	0	0	0
Phoebe legendrei 143	ndhK	MYN	0	0	0	0
Phoebe lanceolata 2542	ndhK	MYN	0.00147341	0	0	0
Phoebe jingxiensis 5	ndhK	MYN	0	0	0	0
Phoebe legendrei 94	ndhK	MYN	0	0	0	0
Phoebe tavoyana NC_058829	petA	MYN	0.00135964	0	0	0
Phoebe kwangsiensis 3007	petA	MYN	0	0	0	0
Phoebe legendrei 143	petA	MYN	0	0	0	0
Phoebe lanceolata 2542	petA	MYN	0.00135964	0	0	0
Phoebe jingxiensis 5	petA	MYN	0	0	0	0
Phoebe legendrei 94	petA	MYN	0	0	0	0
Phoebe tavoyana NC_058829	petB	MYN	0	0	0	0
Phoebe kwangsiensis 3007	petB	MYN	0	0	0	0
Phoebe legendrei 143	petB	MYN	0	0	0	0
Phoebe lanceolata 2542	petB	MYN	0	0	0	0
Phoebe jingxiensis 5	petB	MYN	0	0	0	0
Phoebe legendrei 94	petB	MYN	0	0	0	0
Phoebe tavoyana NC_058829	petD	MYN	0	0	0	0
Phoebe kwangsiensis 3007	petD	MYN	0	0	0	0
Phoebe legendrei 143	petD	MYN	0	0	0	0
Phoebe lanceolata 2542	petD	MYN	0	0	0	0
Phoebe jingxiensis 5	petD	MYN	0	0	0	0
Phoebe legendrei 94	petD	MYN	0	0	0	0
Phoebe tavoyana NC_058829	petG	MYN	0	0	0	0
Phoebe kwangsiensis 3007	petG	MYN	0	0	0	0
Phoebe legendrei 143	petG	MYN	0	0	0	0
Phoebe lanceolata 2542	petG	MYN	0	0	0	0
Phoebe jingxiensis 5	petG	MYN	0	0	0	0
Phoebe legendrei 94	petG	MYN	0	0	0	0
Phoebe tavoyana NC_058829	petL	MYN	0	0	0	0
Phoebe kwangsiensis 3007	petL	MYN	0	0	0	0
Phoebe legendrei 143	petL	MYN	0	0	0	0
Phoebe lanceolata 2542	petL	MYN	0	0	0	0
Phoebe jingxiensis 5	petL	MYN	0	0	0	0
Phoebe legendrei 94	petL	MYN	0	0	0	0
Phoebe tavoyana NC_058829	petN	MYN	0	0	0	0
Phoebe kwangsiensis 3007	petN	MYN	0	0	0	0
Phoebe legendrei 143	petN	MYN	0	0	0	0
Phoebe lanceolata 2542	petN	MYN	0	0	0	0
Phoebe jingxiensis 5	petN	MYN	0	0	0	0
Phoebe legendrei 94	petN	MYN	0	0	0	0
Phoebe tavoyana NC_058829	psaA	MYN	0	0	0	0
Phoebe kwangsiensis 3007	psaA	MYN	0	0	0	0
Phoebe legendrei 143	psaA	MYN	0	0	0	0
Phoebe lanceolata 2542	psaA	MYN	0	0	0	0
Phoebe jingxiensis 5	psaA	MYN	0	0	0	0
Phoebe legendrei 94	psaA	MYN	0	0	0	0
Phoebe tavoyana NC_058829	psaB	MYN	0	0	0	0
Phoebe kwangsiensis 3007	psaB	MYN	0	0	0	0
Phoebe legendrei 143	psaB	MYN	0	0	0	0
Phoebe lanceolata 2542	psaB	MYN	0	0	0	0
Phoebe jingxiensis 5	psaB	MYN	0	0	0	0
Phoebe legendrei 94	psaB	MYN	0	0	0	0
Phoebe tavoyana NC_058829	psaI	MYN	0	0	0	0
Phoebe kwangsiensis 3007	psaI	MYN	0	0	0	0
Phoebe legendrei 143	psaI	MYN	0	0	0	0
Phoebe lanceolata 2542	psaI	MYN	0	0	0	0
Phoebe jingxiensis 5	psaI	MYN	0	0	0	0
Phoebe legendrei 94	psaI	MYN	0	0	0	0
Phoebe tavoyana NC_058829	psaJ	MYN	0	0	0	0
Phoebe kwangsiensis 3007	psaJ	MYN	0	0	0	0
Phoebe legendrei 143	psaJ	MYN	0	0	0	0
Phoebe lanceolata 2542	psaJ	MYN	0	0	0	0
Phoebe jingxiensis 5	psaJ	MYN	0	0	0	0
Phoebe legendrei 94	psaJ	MYN	0	0	0	0
Phoebe tavoyana NC_058829	psbA	MYN	0	0	0	0
Phoebe kwangsiensis 3007	psbA	MYN	0	0	0	0
Phoebe legendrei 143	psbA	MYN	0	0	0	0
Phoebe lanceolata 2542	psbA	MYN	0	0	0	0
Phoebe jingxiensis 5	psbA	MYN	0	0	0	0
Phoebe legendrei 94	psbA	MYN	0	0	0	0
Phoebe tavoyana NC_058829	psbD	MYN	0	0	0	0
Phoebe kwangsiensis 3007	psbD	MYN	0	0	0	0
Phoebe legendrei 143	psbD	MYN	0	0	0	0
Phoebe lanceolata 2542	psbD	MYN	0	0	0	0
Phoebe jingxiensis 5	psbD	MYN	0	0	0	0
Phoebe legendrei 94	psbD	MYN	0	0	0	0
Phoebe tavoyana NC_058829	psbE	MYN	0	0	0	0
Phoebe kwangsiensis 3007	psbE	MYN	0	0	0	0
Phoebe legendrei 143	psbE	MYN	0	0	0	0
Phoebe lanceolata 2542	psbE	MYN	0	0	0	0
Phoebe jingxiensis 5	psbE	MYN	0	0	0	0
Phoebe legendrei 94	psbE	MYN	0	0	0	0
Phoebe tavoyana NC_058829	psbF	MYN	0	0	0	0
Phoebe kwangsiensis 3007	psbF	MYN	0	0	0	0
Phoebe legendrei 143	psbF	MYN	0	0	0	0
Phoebe lanceolata 2542	psbF	MYN	0	0	0	0
Phoebe jingxiensis 5	psbF	MYN	0	0	0	0
Phoebe legendrei 94	psbF	MYN	0	0	0	0
Phoebe tavoyana NC_058829	psbH	MYN	0	0	0	0
Phoebe kwangsiensis 3007	psbH	MYN	0	0	0	0
Phoebe legendrei 143	psbH	MYN	0	0	0	0
Phoebe lanceolata 2542	psbH	MYN	0	0	0	0
Phoebe jingxiensis 5	psbH	MYN	0	0	0	0
Phoebe legendrei 94	psbH	MYN	0	0	0	0
Phoebe tavoyana NC_058829	psbI	MYN	0	0	0	0
Phoebe kwangsiensis 3007	psbI	MYN	0	0	0	0
Phoebe legendrei 143	psbI	MYN	0	0	0	0
Phoebe lanceolata 2542	psbI	MYN	0	0	0	0
Phoebe jingxiensis 5	psbI	MYN	0	0	0	0
Phoebe legendrei 94	psbI	MYN	0	0	0	0
Phoebe tavoyana NC_058829	psbJ	MYN	0	0	0	0
Phoebe kwangsiensis 3007	psbJ	MYN	0	0	0	0
Phoebe legendrei 143	psbJ	MYN	0	0	0	0
Phoebe lanceolata 2542	psbJ	MYN	0	0	0	0
Phoebe jingxiensis 5	psbJ	MYN	0	0	0	0
Phoebe legendrei 94	psbJ	MYN	0	0	0	0
Phoebe tavoyana NC_058829	psbK	MYN	0	0	0	0
Phoebe kwangsiensis 3007	psbK	MYN	0	0	0	0
Phoebe legendrei 143	psbK	MYN	0	0	0	0
Phoebe lanceolata 2542	psbK	MYN	0	0	0	0
Phoebe jingxiensis 5	psbK	MYN	0	0	0	0
Phoebe legendrei 94	psbK	MYN	0	0	0	0
Phoebe tavoyana NC_058829	psbL	MYN	0.0119001	0	0	0
Phoebe kwangsiensis 3007	psbL	MYN	0	0	0	0
Phoebe legendrei 143	psbL	MYN	0	0	0	0
Phoebe lanceolata 2542	psbL	MYN	0	0	0	0
Phoebe jingxiensis 5	psbL	MYN	0	0	0	0
Phoebe legendrei 94	psbL	MYN	0	0	0	0
Phoebe tavoyana NC_058829	psbM	MYN	0	0	0	0
Phoebe kwangsiensis 3007	psbM	MYN	0	0	0	0
Phoebe legendrei 143	psbM	MYN	0	0	0	0
Phoebe lanceolata 2542	psbM	MYN	0	0	0	0
Phoebe jingxiensis 5	psbM	MYN	0	0	0	0
Phoebe legendrei 94	psbM	MYN	0	0	0	0
Phoebe tavoyana NC_058829	psbN	MYN	0	0	0	0
Phoebe kwangsiensis 3007	psbN	MYN	0	0	0	0
Phoebe legendrei 143	psbN	MYN	0	0	0	0
Phoebe lanceolata 2542	psbN	MYN	0	0	0	0
Phoebe jingxiensis 5	psbN	MYN	0	0	0	0
Phoebe legendrei 94	psbN	MYN	0	0	0	0
Phoebe tavoyana NC_058829	psbT	MYN	0	0	0	0
Phoebe kwangsiensis 3007	psbT	MYN	0	0	0	0
Phoebe legendrei 143	psbT	MYN	0	0	0	0
Phoebe lanceolata 2542	psbT	MYN	0	0	0	0
Phoebe jingxiensis 5	psbT	MYN	0	0	0	0
Phoebe legendrei 94	psbT	MYN	0	0	0	0
Phoebe tavoyana NC_058829	psbZ	MYN	0	0	0	0
Phoebe kwangsiensis 3007	psbZ	MYN	0	0	0	0
Phoebe legendrei 143	psbZ	MYN	0	0	0	0
Phoebe lanceolata 2542	psbZ	MYN	0	0	0	0
Phoebe jingxiensis 5	psbZ	MYN	0	0	0	0
Phoebe legendrei 94	psbZ	MYN	0	0	0	0
Phoebe tavoyana NC_058829	rbcL	MYN	0.000921851	0	0	0
Phoebe kwangsiensis 3007	rbcL	MYN	0	0	0	0
Phoebe legendrei 143	rbcL	MYN	0	0	0	0
Phoebe lanceolata 2542	rbcL	MYN	0.000921851	0	0	0
Phoebe jingxiensis 5	rbcL	MYN	0	0	0	0
Phoebe legendrei 94	rbcL	MYN	0	0	0	0
Phoebe tavoyana NC_058829	rpl14	MYN	0	0	0	0
Phoebe kwangsiensis 3007	rpl14	MYN	0	0	0	0
Phoebe legendrei 143	rpl14	MYN	0	0	0	0
Phoebe lanceolata 2542	rpl14	MYN	0	0	0	0
Phoebe jingxiensis 5	rpl14	MYN	0	0	0	0
Phoebe legendrei 94	rpl14	MYN	0	0	0	0
Phoebe tavoyana NC_058829	rpl16	MYN	0.00634736	0	0	0
Phoebe kwangsiensis 3007	rpl16	MYN	0	0	0	0
Phoebe legendrei 143	rpl16	MYN	0	0	0	0
Phoebe lanceolata 2542	rpl16	MYN	0.00634736	0	0	0
Phoebe jingxiensis 5	rpl16	MYN	0	0	0	0
Phoebe legendrei 94	rpl16	MYN	0	0	0	0
Phoebe tavoyana NC_058829	rpl2	MYN	0.00161848	0	0	0
Phoebe kwangsiensis 3007	rpl2	MYN	0	0	0	0
Phoebe legendrei 143	rpl2	MYN	0	0	0	0
Phoebe lanceolata 2542	rpl2	MYN	0	0	0	0
Phoebe jingxiensis 5	rpl2	MYN	0	0	0	0
Phoebe legendrei 94	rpl2	MYN	0	0	0	0
Phoebe tavoyana NC_058829	rpl20	MYN	0	0	0	0
Phoebe kwangsiensis 3007	rpl20	MYN	0	0	0	0
Phoebe legendrei 143	rpl20	MYN	0	0	0	0
Phoebe lanceolata 2542	rpl20	MYN	0	0	0	0
Phoebe jingxiensis 5	rpl20	MYN	0	0	0	0
Phoebe legendrei 94	rpl20	MYN	0	0	0	0
Phoebe tavoyana NC_058829	rpl22	MYN	0	0	0	0
Phoebe kwangsiensis 3007	rpl22	MYN	0	0	0	0
Phoebe legendrei 143	rpl22	MYN	0	0	0	0
Phoebe lanceolata 2542	rpl22	MYN	0	0	0	0
Phoebe jingxiensis 5	rpl22	MYN	0	0	0	0
Phoebe legendrei 94	rpl22	MYN	0	0	0	0
Phoebe tavoyana NC_058829	rpl23	MYN	0	0	0	0
Phoebe kwangsiensis 3007	rpl23	MYN	0	0	0	0
Phoebe legendrei 143	rpl23	MYN	0	0	0	0
Phoebe lanceolata 2542	rpl23	MYN	0	0	0	0
Phoebe jingxiensis 5	rpl23	MYN	0	0	0	0
Phoebe legendrei 94	rpl23	MYN	0	0	0	0
Phoebe tavoyana NC_058829	rpl32	MYN	0.00743645	0	0	0
Phoebe kwangsiensis 3007	rpl32	MYN	0	0	0	0
Phoebe legendrei 143	rpl32	MYN	0	0	0	0
Phoebe lanceolata 2542	rpl32	MYN	0.00743645	0	0	0
Phoebe jingxiensis 5	rpl32	MYN	0	0	0	0
Phoebe legendrei 94	rpl32	MYN	0	0	0	0
Phoebe tavoyana NC_058829	rpl33	MYN	0	0	0	0
Phoebe kwangsiensis 3007	rpl33	MYN	0	0	0	0
Phoebe legendrei 143	rpl33	MYN	0	0	0	0
Phoebe lanceolata 2542	rpl33	MYN	0	0	0	0
Phoebe jingxiensis 5	rpl33	MYN	0	0	0	0
Phoebe legendrei 94	rpl33	MYN	0	0	0	0
Phoebe tavoyana NC_058829	rpl36	MYN	0	0	0	0
Phoebe kwangsiensis 3007	rpl36	MYN	0	0	0	0
Phoebe legendrei 143	rpl36	MYN	0	0	0	0
Phoebe lanceolata 2542	rpl36	MYN	0	0	0	0
Phoebe jingxiensis 5	rpl36	MYN	0	0	0	0
Phoebe legendrei 94	rpl36	MYN	0	0	0	0
Phoebe tavoyana NC_058829	rpoA	MYN	0.00123287	0	0	0
Phoebe kwangsiensis 3007	rpoA	MYN	0	0	0	0
Phoebe legendrei 143	rpoA	MYN	0	0	0	0
Phoebe lanceolata 2542	rpoA	MYN	0.00123287	0	0	0
Phoebe jingxiensis 5	rpoA	MYN	0	0	0	0
Phoebe legendrei 94	rpoA	MYN	0	0	0	0
Phoebe tavoyana NC_058829	rpoC1	MYN	0	0	0	0
Phoebe kwangsiensis 3007	rpoC1	MYN	0	0	0	0
Phoebe legendrei 143	rpoC1	MYN	0	0	0	0
Phoebe lanceolata 2542	rpoC1	MYN	0	0	0	0
Phoebe jingxiensis 5	rpoC1	MYN	0	0	0	0
Phoebe legendrei 94	rpoC1	MYN	0	0	0	0
Phoebe tavoyana NC_058829	rpoC2	MYN	0	0	0	0
Phoebe kwangsiensis 3007	rpoC2	MYN	0	0	0	0
Phoebe legendrei 143	rpoC2	MYN	0	0	0	0
Phoebe lanceolata 2542	rpoC2	MYN	0	0	0	0
Phoebe jingxiensis 5	rpoC2	MYN	0	0	0	0
Phoebe legendrei 94	rpoC2	MYN	0	0	0	0
Phoebe tavoyana NC_058829	rps11	MYN	0	0	0	0
Phoebe kwangsiensis 3007	rps11	MYN	0	0	0	0
Phoebe legendrei 143	rps11	MYN	0	0	0	0
Phoebe lanceolata 2542	rps11	MYN	0	0	0	0
Phoebe jingxiensis 5	rps11	MYN	0	0	0	0
Phoebe tavoyana NC_058829	rps12	MYN	0	0	0	0
Phoebe kwangsiensis 3007	rps12	MYN	0	0	0	0
Phoebe legendrei 143	rps12	MYN	0	0	0	0
Phoebe lanceolata 2542	rps12	MYN	0	0	0	0
Phoebe jingxiensis 5	rps12	MYN	0.00354802	0	0	0
Phoebe legendrei 94	rps12	MYN	0	0	0	0
Phoebe tavoyana NC_058829	rps14	MYN	0.0088737	0	0	0
Phoebe kwangsiensis 3007	rps14	MYN	0.004428	0	0	0
Phoebe legendrei 143	rps14	MYN	0.004428	0	0	0
Phoebe lanceolata 2542	rps14	MYN	0.0088737	0	0	0
Phoebe jingxiensis 5	rps14	MYN	0	0	0	0
Phoebe legendrei 94	rps14	MYN	0.004428	0	0	0
Phoebe tavoyana NC_058829	rps15	MYN	0	0	0	0
Phoebe kwangsiensis 3007	rps15	MYN	0	0	0	0
Phoebe legendrei 143	rps15	MYN	0	0	0	0
Phoebe lanceolata 2542	rps15	MYN	0	0	0	0
Phoebe jingxiensis 5	rps15	MYN	0	0	0	0
Phoebe legendrei 94	rps15	MYN	0	0	0	0
Phoebe tavoyana NC_058829	rps16	MYN	0	0	0	0
Phoebe kwangsiensis 3007	rps16	MYN	0	0	0	0
Phoebe legendrei 143	rps16	MYN	0	0	0	0
Phoebe lanceolata 2542	rps16	MYN	0	0	0	0
Phoebe jingxiensis 5	rps16	MYN	0	0	0	0
Phoebe legendrei 94	rps16	MYN	0	0	0	0
Phoebe tavoyana NC_058829	rps18	MYN	0	0	0	0
Phoebe kwangsiensis 3007	rps18	MYN	0	0	0	0
Phoebe legendrei 143	rps18	MYN	0	0	0	0
Phoebe lanceolata 2542	rps18	MYN	0	0	0	0
Phoebe jingxiensis 5	rps18	MYN	0	0	0	0
Phoebe legendrei 94	rps18	MYN	0	0	0	0
Phoebe tavoyana NC_058829	rps19	MYN	0.00468575	0	0	0
Phoebe kwangsiensis 3007	rps19	MYN	0	0	0	0
Phoebe legendrei 143	rps19	MYN	0	0	0	0
Phoebe lanceolata 2542	rps19	MYN	0.00468575	0	0	0
Phoebe jingxiensis 5	rps19	MYN	0	0	0	0
Phoebe legendrei 94	rps19	MYN	0	0	0	0
Phoebe tavoyana NC_058829	rps2	MYN	0	0	0	0
Phoebe kwangsiensis 3007	rps2	MYN	0	0	0	0
Phoebe legendrei 143	rps2	MYN	0	0	0	0
Phoebe lanceolata 2542	rps2	MYN	0	0	0	0
Phoebe jingxiensis 5	rps2	MYN	0	0	0	0
Phoebe legendrei 94	rps2	MYN	0	0	0	0
Phoebe tavoyana NC_058829	rps3	MYN	0	0	0	0
Phoebe kwangsiensis 3007	rps3	MYN	0	0	0	0
Phoebe legendrei 143	rps3	MYN	0	0	0	0
Phoebe lanceolata 2542	rps3	MYN	0	0	0	0
Phoebe jingxiensis 5	rps3	MYN	0	0	0	0
Phoebe legendrei 94	rps3	MYN	0	0	0	0
Phoebe tavoyana NC_058829	rps4	MYN	0	0	0	0
Phoebe kwangsiensis 3007	rps4	MYN	0	0	0	0
Phoebe legendrei 143	rps4	MYN	0	0	0	0
Phoebe lanceolata 2542	rps4	MYN	0	0	0	0
Phoebe jingxiensis 5	rps4	MYN	0	0	0	0
Phoebe legendrei 94	rps4	MYN	0	0	0	0
Phoebe tavoyana NC_058829	rps7	MYN	0	0	0	0
Phoebe kwangsiensis 3007	rps7	MYN	0	0	0	0
Phoebe legendrei 143	rps7	MYN	0	0	0	0
Phoebe lanceolata 2542	rps7	MYN	0	0	0	0
Phoebe jingxiensis 5	rps7	MYN	0	0	0	0
Phoebe legendrei 94	rps7	MYN	0	0	0	0
Phoebe tavoyana NC_058829	rps8	MYN	0	0	0	0
Phoebe kwangsiensis 3007	rps8	MYN	0	0	0	0
Phoebe legendrei 143	rps8	MYN	0	0	0	0
Phoebe lanceolata 2542	rps8	MYN	0	0	0	0
Phoebe jingxiensis 5	rps8	MYN	0	0	0	0
Phoebe legendrei 94	rps8	MYN	0	0	0	0
Phoebe jingxiensis 5	ycf1	MYN	0.000224863	0	0	0
Phoebe legendrei 94	ycf1	MYN	0.000449727	0	0	0
Phoebe tavoyana NC_058829	ycf2	MYN	0.000189098	0	0	0
Phoebe kwangsiensis 3007	ycf2	MYN	0	0	0	0
Phoebe legendrei 143	ycf2	MYN	0	0	0	0
Phoebe lanceolata 2542	ycf2	MYN	0.000189098	0	0	0
Phoebe jingxiensis 5	ycf2	MYN	0	0	0	0
Phoebe legendrei 94	ycf2	MYN	0	0	0	0
Phoebe tavoyana NC_058829	ycf3	MYN	0	0	0	0
Phoebe kwangsiensis 3007	ycf3	MYN	0	0	0	0
Phoebe legendrei 143	ycf3	MYN	0	0	0	0
Phoebe lanceolata 2542	ycf3	MYN	0	0	0	0
Phoebe jingxiensis 5	ycf3	MYN	0	0	0	0
Phoebe legendrei 94	ycf3	MYN	0	0	0	0
Phoebe tavoyana NC_058829	ycf4	MYN	0.00239652	0	0	0
Phoebe kwangsiensis 3007	ycf4	MYN	0	0	0	0
Phoebe legendrei 143	ycf4	MYN	0	0	0	0
Phoebe lanceolata 2542	ycf4	MYN	0	0	0	0
Phoebe jingxiensis 5	ycf4	MYN	0	0	0	0
Phoebe legendrei 94	ycf4	MYN	0	0	0	0
Phoebe puwenensis 2643	accD	MYN	0	0	0	0
Phoebe puwenensis 2643	atpA	MYN	0	0	0	0
Phoebe puwenensis 2643	atpE	MYN	0	0	0	0
Phoebe puwenensis 2643	atpF	MYN	0	0	0	0
Phoebe puwenensis 2643	atpH	MYN	0	0	0	0
Phoebe puwenensis 2643	ccsA	MYN	0	0	0	0
Phoebe puwenensis 2643	cemA	MYN	0	0	0	0
Phoebe puwenensis 2643	clpP1	MYN	0	0	0	0
Phoebe puwenensis 2643	infA	MYN	0	0	0	0
Phoebe puwenensis 2643	ndhB	MYN	0	0	0	0
Phoebe puwenensis 2643	ndhC	MYN	0	0	0	0
Phoebe puwenensis 2643	ndhG	MYN	0	0	0	0
Phoebe puwenensis 2643	ndhI	MYN	0	0	0	0
Phoebe puwenensis 2643	ndhJ	MYN	0	0	0	0
Phoebe puwenensis 2643	ndhK	MYN	0.00147341	0	0	0
Phoebe puwenensis 2643	petA	MYN	0	0	0	0
Phoebe puwenensis 2643	petB	MYN	0	0	0	0
Phoebe puwenensis 2643	petD	MYN	0	0	0	0
Phoebe puwenensis 2643	petG	MYN	0	0	0	0
Phoebe puwenensis 2643	petL	MYN	0	0	0	0
Phoebe puwenensis 2643	petN	MYN	0	0	0	0
Phoebe puwenensis 2643	psaB	MYN	0	0	0	0
Phoebe puwenensis 2643	psaI	MYN	0	0	0	0
Phoebe puwenensis 2643	psaJ	MYN	0	0	0	0
Phoebe puwenensis 2643	psbA	MYN	0	0	0	0
Phoebe puwenensis 2643	psbD	MYN	0	0	0	0
Phoebe puwenensis 2643	psbE	MYN	0	0	0	0
Phoebe puwenensis 2643	psbF	MYN	0	0	0	0
Phoebe puwenensis 2643	psbH	MYN	0	0	0	0
Phoebe puwenensis 2643	psbI	MYN	0	0	0	0
Phoebe puwenensis 2643	psbJ	MYN	0	0	0	0
Phoebe puwenensis 2643	psbK	MYN	0	0	0	0
Phoebe puwenensis 2643	psbL	MYN	0.0120121	0	0	0
Phoebe puwenensis 2643	psbM	MYN	0	0	0	0
Phoebe puwenensis 2643	psbN	MYN	0	0	0	0
Phoebe puwenensis 2643	psbT	MYN	0	0	0	0
Phoebe puwenensis 2643	psbZ	MYN	0	0	0	0
Phoebe puwenensis 2643	rbcL	MYN	0.00277017	0	0	0
Phoebe puwenensis 2643	rpl14	MYN	0	0	0	0
Phoebe puwenensis 2643	rpl16	MYN	0	0	0	0
Phoebe puwenensis 2643	rpl2	MYN	0	0	0	0
Phoebe puwenensis 2643	rpl22	MYN	0	0	0	0
Phoebe puwenensis 2643	rpl23	MYN	0	0	0	0
Phoebe puwenensis 2643	rpl32	MYN	0	0	0	0
Phoebe puwenensis 2643	rpl33	MYN	0	0	0	0
Phoebe puwenensis 2643	rpl36	MYN	0	0	0	0
Phoebe puwenensis 2643	rpoA	MYN	0.00123287	0	0	0
Phoebe puwenensis 2643	rpoC1	MYN	0	0	0	0
Phoebe puwenensis 2643	rps11	MYN	0	0	0	0
Phoebe puwenensis 2643	rps12	MYN	0	0	0	0
Phoebe puwenensis 2643	rps14	MYN	0.004428	0	0	0
Phoebe puwenensis 2643	rps15	MYN	0	0	0	0
Phoebe puwenensis 2643	rps16	MYN	0	0	0	0
Phoebe puwenensis 2643	rps18	MYN	0	0	0	0
Phoebe puwenensis 2643	rps19	MYN	0.00468575	0	0	0
Phoebe puwenensis 2643	rps2	MYN	0	0	0	0
Phoebe puwenensis 2643	rps3	MYN	0	0	0	0
Phoebe puwenensis 2643	rps4	MYN	0	0	0	0
Phoebe puwenensis 2643	rps7	MYN	0	0	0	0
Phoebe puwenensis 2643	ycf3	MYN	0	0	0	0
Phoebe puwenensis 2643	ycf4	MYN	0	0	0	0
Phoebe yaiensis 1	accD	MYN	0	0	0	0
Phoebe yaiensis 1	atpE	MYN	0	0	0	0
Phoebe yaiensis 1	atpF	MYN	0.00232734	0	0	0
Phoebe yaiensis 1	atpH	MYN	0	0	0	0
Phoebe yaiensis 1	atpI	MYN	0	0	0	0
Phoebe yaiensis 1	ccsA	MYN	0	0	0	0
Phoebe yaiensis 1	cemA	MYN	0	0	0	0
Phoebe yaiensis 1	clpP1	MYN	0	0	0	0
Phoebe yaiensis 1	infA	MYN	0	0	0	0
Phoebe yaiensis 1	ndhB	MYN	0	0	0	0
Phoebe yaiensis 1	ndhC	MYN	0	0	0	0
Phoebe yaiensis 1	ndhE	MYN	0	0	0	0
Phoebe yaiensis 1	ndhG	MYN	0	0	0	0
Phoebe yaiensis 1	ndhI	MYN	0	0	0	0
Phoebe yaiensis 1	ndhJ	MYN	0	0	0	0
Phoebe yaiensis 1	ndhK	MYN	0.00147341	0	0	0
Phoebe yaiensis 1	petD	MYN	0	0	0	0
Phoebe yaiensis 1	petG	MYN	0	0	0	0
Phoebe yaiensis 1	petL	MYN	0	0	0	0
Phoebe yaiensis 1	petN	MYN	0	0	0	0
Phoebe yaiensis 1	psaA	MYN	0	0	0	0
Phoebe yaiensis 1	psaB	MYN	0	0	0	0
Phoebe yaiensis 1	psaC	MYN	0	0	0	0
Phoebe yaiensis 1	psaI	MYN	0	0	0	0
Phoebe yaiensis 1	psaJ	MYN	0	0	0	0
Phoebe yaiensis 1	psbA	MYN	0	0	0	0
Phoebe yaiensis 1	psbE	MYN	0	0	0	0
Phoebe yaiensis 1	psbF	MYN	0	0	0	0
Phoebe yaiensis 1	psbH	MYN	0	0	0	0
Phoebe yaiensis 1	psbI	MYN	0	0	0	0
Phoebe yaiensis 1	psbJ	MYN	0.0113632	0	0	0
Phoebe yaiensis 1	psbK	MYN	0	0	0	0
Phoebe yaiensis 1	psbL	MYN	0	0	0	0
Phoebe yaiensis 1	psbM	MYN	0	0	0	0
Phoebe yaiensis 1	psbN	MYN	0	0	0	0
Phoebe yaiensis 1	psbT	MYN	0	0	0	0
Phoebe yaiensis 1	psbZ	MYN	0	0	0	0
Phoebe yaiensis 1	rbcL	MYN	0.00649073	0	0	0
Phoebe yaiensis 1	rpl14	MYN	0	0	0	0
Phoebe yaiensis 1	rpl16	MYN	0	0	0	0
Phoebe yaiensis 1	rpl2	MYN	0	0	0	0
Phoebe yaiensis 1	rpl22	MYN	0	0	0	0
Phoebe yaiensis 1	rpl23	MYN	0	0	0	0
Phoebe yaiensis 1	rpl32	MYN	0	0	0	0
Phoebe yaiensis 1	rpl33	MYN	0	0	0	0
Phoebe yaiensis 1	rpl36	MYN	0	0	0	0
Phoebe yaiensis 1	rpoA	MYN	0.00123287	0	0	0
Phoebe yaiensis 1	rpoC1	MYN	0	0	0	0
Phoebe yaiensis 1	rps11	MYN	0	0	0	0
Phoebe yaiensis 1	rps12	MYN	0.00354802	0	0	0
Phoebe yaiensis 1	rps14	MYN	0.004428	0	0	0
Phoebe yaiensis 1	rps15	MYN	0	0	0	0
Phoebe yaiensis 1	rps16	MYN	0	0	0	0
Phoebe yaiensis 1	rps18	MYN	0	0	0	0
Phoebe yaiensis 1	rps19	MYN	0.00468575	0	0	0
Phoebe yaiensis 1	rps2	MYN	0	0	0	0
Phoebe yaiensis 1	rps3	MYN	0	0	0	0
Phoebe yaiensis 1	rps4	MYN	0	0	0	0
Phoebe yaiensis 1	rps7	MYN	0	0	0	0
Phoebe yaiensis 1	rps8	MYN	0	0	0	0
Phoebe yaiensis 1	ycf3	MYN	0	0	0	0
Phoebe yaiensis 1	ycf4	MYN	0.00240015	0	0	0
Phoebe calcarea MZ433404	atpB	MYN	0	0.00845984	0	0
Phoebe calcarea MZ433404	ndhA	MYN	0	0.00379453	0	0
Phoebe calcarea MZ433404	ndhD	MYN	0	0.0027181	0	0
Phoebe calcarea MZ433404	ndhF	MYN	0	0.00637132	0	0
Phoebe calcarea MZ433404	psaC	MYN	0	0.0203752	0	0
Phoebe calcarea MZ433404	psbB	MYN	0	0.0138529	0	0
Phoebe calcarea MZ433404	psbC	MYN	0	0.00277705	0	0
Phoebe calcarea MZ433404	rpl32	MYN	0	0.0303613	0	0
Phoebe crassipedicella NC_058726	atpB	MYN	0	0.00845984	0	0
Phoebe crassipedicella NC_058726	ndhA	MYN	0	0.00379453	0	0
Phoebe crassipedicella NC_058726	ndhD	MYN	0	0.0027181	0	0
Phoebe crassipedicella NC_058726	ndhF	MYN	0	0.00210686	0	0
Phoebe crassipedicella NC_058726	ndhI	MYN	0	0.0100493	0	0
Phoebe crassipedicella NC_058726	psaC	MYN	0	0.0203752	0	0
Phoebe crassipedicella NC_058726	psbB	MYN	0	0.0138529	0	0
Phoebe crassipedicella NC_058726	psbC	MYN	0	0.00277705	0	0
Phoebe crassipedicella NC_058726	rpoB	MYN	0	0.00141556	0	0
Phoebe crassipedicella NC_058726	ycf1	MYN	0	0.000899504	0	0
Phoebe tavoyana NC_058829	atpB	MYN	0	0.00845984	0	0
Phoebe kwangsiensis 3007	atpB	MYN	0	0.00845984	0	0
Phoebe legendrei 143	atpB	MYN	0	0.00845984	0	0
Phoebe lanceolata 2542	atpB	MYN	0	0.00845984	0	0
Phoebe jingxiensis 5	atpB	MYN	0	0.00845984	0	0
Phoebe tavoyana NC_058829	ccsA	MYN	0	0.00492722	0	0
Phoebe lanceolata 2542	ccsA	MYN	0	0.00492722	0	0
Phoebe tavoyana NC_058829	ndhA	MYN	0	0.00379453	0	0
Phoebe kwangsiensis 3007	ndhA	MYN	0	0.00379453	0	0
Phoebe legendrei 143	ndhA	MYN	0	0.00379453	0	0
Phoebe lanceolata 2542	ndhA	MYN	0	0.00379453	0	0
Phoebe jingxiensis 5	ndhA	MYN	0	0.00379453	0	0
Phoebe legendrei 94	ndhA	MYN	0	0.00379453	0	0
Phoebe kwangsiensis 3007	ndhD	MYN	0	0.0027181	0	0
Phoebe legendrei 143	ndhD	MYN	0	0.0027181	0	0
Phoebe jingxiensis 5	ndhD	MYN	0	0.0027181	0	0
Phoebe tavoyana NC_058829	ndhF	MYN	0	0.00422742	0	0
Phoebe kwangsiensis 3007	ndhF	MYN	0	0.00210686	0	0
Phoebe legendrei 143	ndhF	MYN	0	0.00210686	0	0
Phoebe lanceolata 2542	ndhF	MYN	0	0.00422742	0	0
Phoebe legendrei 94	ndhF	MYN	0	0.00210686	0	0
Phoebe kwangsiensis 3007	ndhI	MYN	0	0.0100493	0	0
Phoebe legendrei 143	ndhI	MYN	0	0.0100493	0	0
Phoebe tavoyana NC_058829	psaC	MYN	0	0.0203752	0	0
Phoebe kwangsiensis 3007	psaC	MYN	0	0.0203752	0	0
Phoebe legendrei 143	psaC	MYN	0	0.0203752	0	0
Phoebe lanceolata 2542	psaC	MYN	0	0.0203752	0	0
Phoebe jingxiensis 5	psaC	MYN	0	0.0203752	0	0
Phoebe legendrei 94	psaC	MYN	0	0.0203752	0	0
Phoebe tavoyana NC_058829	psbB	MYN	0	0.016738	0	0
Phoebe kwangsiensis 3007	psbB	MYN	0	0.0138529	0	0
Phoebe legendrei 143	psbB	MYN	0	0.0138529	0	0
Phoebe lanceolata 2542	psbB	MYN	0	0.016738	0	0
Phoebe jingxiensis 5	psbB	MYN	0	0.0138529	0	0
Phoebe legendrei 94	psbB	MYN	0	0.0138529	0	0
Phoebe tavoyana NC_058829	psbC	MYN	0	0.00277705	0	0
Phoebe kwangsiensis 3007	psbC	MYN	0	0.00277705	0	0
Phoebe legendrei 143	psbC	MYN	0	0.00277705	0	0
Phoebe lanceolata 2542	psbC	MYN	0	0.00277705	0	0
Phoebe jingxiensis 5	psbC	MYN	0	0.00277705	0	0
Phoebe legendrei 94	psbC	MYN	0	0.00277705	0	0
Phoebe kwangsiensis 3007	rpoB	MYN	0	0.00141556	0	0
Phoebe legendrei 143	rpoB	MYN	0	0.00141556	0	0
Phoebe jingxiensis 5	rpoB	MYN	0	0.00141556	0	0
Phoebe legendrei 94	rpoB	MYN	0	0.00141556	0	0
Phoebe legendrei 94	rps11	MYN	0	0.0113572	0	0
Phoebe kwangsiensis 3007	ycf1	MYN	0	0.000899504	0	0
Phoebe legendrei 143	ycf1	MYN	0	0.000899504	0	0
Phoebe puwenensis 2643	atpB	MYN	0	0.0113083	0	0
Phoebe puwenensis 2643	atpI	MYN	0	0.00543824	0	0
Phoebe puwenensis 2643	ndhA	MYN	0	0.00762168	0	0
Phoebe puwenensis 2643	ndhE	MYN	0	0.0180296	0	0
Phoebe puwenensis 2643	psaA	MYN	0	0.00370455	0	0
Phoebe puwenensis 2643	psaC	MYN	0	0.0203988	0	0
Phoebe puwenensis 2643	psbB	MYN	0	0.0195156	0	0
Phoebe puwenensis 2643	psbC	MYN	0	0.00277705	0	0
Phoebe puwenensis 2643	rpl20	MYN	0	0.0126908	0	0
Phoebe puwenensis 2643	rps8	MYN	0	0.0121029	0	0
Phoebe yaiensis 1	atpA	MYN	0	0.00279462	0	0
Phoebe yaiensis 1	atpB	MYN	0	0.00845984	0	0
Phoebe yaiensis 1	ndhD	MYN	0	0.0027181	0	0
Phoebe yaiensis 1	petA	MYN	0	0.00448854	0	0
Phoebe yaiensis 1	petB	MYN	0	0.00680378	0	0
Phoebe yaiensis 1	psbB	MYN	0	0.0138529	0	0
Phoebe yaiensis 1	psbC	MYN	0	0.00556902	0	0
Phoebe yaiensis 1	psbD	MYN	0	0.00408454	0	0
Phoebe yaiensis 1	rpoC2	MYN	0	0.00218152	0	0
