# Supplementary material for: Integrating phylogenomic and morphological evidence to solve the taxonomy of Phoebe legendrei (Lauraceae) and closely related species
Source: BMC Plant Biol. 2025 Dec 13;25:1736. doi: 10.1186/s12870-025-07929-1 (PMC12746663; doi:10.1186/s12870-025-07929-1)
Supplement: Supplementary file 3 — Supplementary Material 3: Variation types and counts in both coding and non-coding regions across the 11 plastomes. [file 12870_2025_7929_MOESM3_ESM.xlsx]

## Sheet: variation
Name	Sequence Name	Minimum	Maximum	Location	Polymorphism Type
T	Consensus	75393	75393	clpP	Indel
	Consensus	75393	75393	clpP	Indel
T	Consensus	75392	75392	clpP	Indel
	Consensus	75392	75392	clpP	Indel
A	Consensus	75086	75086	clpP	Indel
	Consensus	75086	75086	clpP	Indel
T	Consensus	74395	74395	clpP	Indel
	Consensus	74395	74395	clpP	Indel
C	Consensus	114222	114222	ndhF	SNP
T	Consensus	114222	114222	ndhF	SNP
G	Consensus	52382	52382	ndhK	SNP
T	Consensus	52382	52382	ndhK	SNP
A	Consensus	124128	124128	ndhL	SNP
G	Consensus	124128	124128	ndhL	SNP
A	Consensus	122206	122206	psaC	SNP
G	Consensus	122206	122206	psaC	SNP
A	Consensus	59122	59122	rbcL	SNP
C	Consensus	59122	59122	rbcL	SNP
A	Consensus	58517	58517	rbcL	SNP
C	Consensus	58517	58517	rbcL	SNP
A	Consensus	82051	82051	rpoA	SNP
C	Consensus	82051	82051	rpoA	SNP
A	Consensus	5598	5598	rps16	Indel
	Consensus	5596	5596	rps16	Indel
	Consensus	5598	5598	rps17	Indel
A	Consensus	5596	5596	rps18	Indel
C	Consensus	87874	87874	rps19	SNP
T	Consensus	87874	87874	rps20	SNP
G	Consensus	138120	138120	rrn23	SNP
T	Consensus	138120	138120	rrn23	SNP
A	Consensus	108884	108884	rrn23	SNP
C	Consensus	108884	108884	rrn23	SNP
A	Consensus	10527	10527	trnG-UCC	SNP
C	Consensus	10527	10527	trnG-UCC	SNP
G	Consensus	3398	3398	trnK-UUU,matK	SNP
T	Consensus	3398	3398	trnK-UUU,matK	SNP
C	Consensus	2460	2460	trnK-UUU,matK	SNP
T	Consensus	2460	2460	trnK-UUU,matK	SNP
G	Consensus	132621	132621	ycf1	SNP
T	Consensus	132621	132621	ycf1	SNP
A	Consensus	131259	131259	ycf1	SNP
G	Consensus	131259	131259	ycf1	SNP
G	Consensus	130860	130860	ycf1	SNP
T	Consensus	130860	130860	ycf1	SNP
C	Consensus	93374	93374	ycf2	SNP
T	Consensus	93374	93374	ycf2	SNP
G	Consensus	46649	46649	ycf3	SNP
T	Consensus	46649	46649	ycf4	SNP
T	Consensus	128431	128431	间区	Indel
	Consensus	128431	128431	间区	Indel
T	Consensus	128430	128430	间区	Indel
	Consensus	128430	128430	间区	Indel
C	Consensus	122435	122435	间区	SNP
T	Consensus	122435	122435	间区	SNP
A	Consensus	118845	118845	间区	Indel
	Consensus	118845	118845	间区	Indel
A	Consensus	118306	118306	间区	SNP
C	Consensus	118306	118306	间区	SNP
A	Consensus	118292	118292	间区	Indel
	Consensus	118292	118292	间区	Indel
A	Consensus	118291	118291	间区	Indel
	Consensus	118291	118291	间区	Indel
A	Consensus	118290	118290	间区	Indel
	Consensus	118290	118290	间区	Indel
T	Consensus	118020	118020	间区	Indel
	Consensus	118020	118020	间区	Indel
A	Consensus	117885	117885	间区	Indel
	Consensus	117885	117885	间区	Indel
A	Consensus	117884	117884	间区	Indel
	Consensus	117884	117884	间区	Indel
A	Consensus	117274	117274	间区	Indel
	Consensus	117274	117274	间区	Indel
A	Consensus	116472	116472	间区	Indel
	Consensus	116472	116472	间区	Indel
A	Consensus	116468	116468	间区	Indel
	Consensus	116468	116468	间区	Indel
A	Consensus	116381	116381	间区	Indel
	Consensus	116381	116381	间区	Indel
A	Consensus	116380	116380	间区	Indel
T	Consensus	116380	116380	间区	Indel
	Consensus	116380	116380	间区	Indel
A	Consensus	116379	116379	间区	Indel
	Consensus	116379	116379	间区	Indel
T	Consensus	89611	89611	间区	Indel
	Consensus	89611	89611	间区	Indel
T	Consensus	89610	89610	间区	Indel
	Consensus	89610	89610	间区	Indel
T	Consensus	86435	86435	间区	Indel
	Consensus	86435	86435	间区	Indel
A	Consensus	86190	86190	间区	Indel
	Consensus	86190	86190	间区	Indel
T	Consensus	84373	84373	间区	Indel
	Consensus	84373	84373	间区	Indel
A	Consensus	83918	83918	间区	SNP
G	Consensus	83918	83918	间区	SNP
A	Consensus	82826	82826	间区	SNP
C	Consensus	82826	82826	间区	SNP
A	Consensus	80302	80302	间区	SNP
G	Consensus	80302	80302	间区	SNP
A	Consensus	72976	72976	间区	Indel
	Consensus	72976	72976	间区	Indel
T	Consensus	72296	72296	间区	Indel
	Consensus	72296	72296	间区	Indel
C	Consensus	68908	68908	间区	SNP
T	Consensus	68908	68908	间区	SNP
A	Consensus	67668	67668	间区	SNP
C	Consensus	67668	67668	间区	SNP
A	Consensus	67667	67667	间区	SNP
T	Consensus	67667	67667	间区	SNP
A	Consensus	67666	67666	间区	SNP
T	Consensus	67666	67666	间区	SNP
A	Consensus	67665	67665	间区	SNP
C	Consensus	67665	67665	间区	SNP
A	Consensus	67664	67664	间区	SNP
G	Consensus	67664	67664	间区	SNP
G	Consensus	67663	67663	间区	SNP
T	Consensus	67663	67663	间区	SNP
A	Consensus	67662	67662	间区	SNP
C	Consensus	67662	67662	间区	SNP
C	Consensus	67661	67661	间区	SNP
T	Consensus	67661	67661	间区	SNP
G	Consensus	67660	67660	间区	SNP
T	Consensus	67660	67660	间区	SNP
A	Consensus	67659	67659	间区	SNP
T	Consensus	67659	67659	间区	SNP
A	Consensus	67658	67658	间区	SNP
T	Consensus	67658	67658	间区	SNP
G	Consensus	67657	67657	间区	SNP
T	Consensus	67657	67657	间区	SNP
C	Consensus	66761	66761	间区	SNP
T	Consensus	66761	66761	间区	SNP
C	Consensus	66758	66758	间区	Indel
	Consensus	66758	66758	间区	Indel
C	Consensus	66757	66757	间区	Indel
	Consensus	66757	66757	间区	Indel
C	Consensus	66756	66756	间区	Indel
	Consensus	66756	66756	间区	Indel
C	Consensus	66753	66753	间区	SNP
T	Consensus	66753	66753	间区	SNP
C	Consensus	66752	66752	间区	SNP
T	Consensus	66752	66752	间区	SNP
C	Consensus	66747	66747	间区	SNP
T	Consensus	66747	66747	间区	SNP
A	Consensus	64557	64557	间区	Indel
	Consensus	64557	64557	间区	Indel
A	Consensus	63140	63140	间区	SNP
C	Consensus	63140	63140	间区	SNP
T	Consensus	53250	53250	间区	Indel
	Consensus	53250	53250	间区	Indel
A	Consensus	53208	53208	间区	SNP
C	Consensus	53208	53208	间区	SNP
C	Consensus	53033	53033	间区	SNP
T	Consensus	53033	53033	间区	SNP
T	Consensus	50836	50836	间区	Indel
	Consensus	50836	50836	间区	Indel
C	Consensus	50835	50835	间区	Indel
	Consensus	50835	50835	间区	Indel
C	Consensus	50834	50834	间区	Indel
	Consensus	50834	50834	间区	Indel
T	Consensus	50833	50833	间区	Indel
	Consensus	50833	50833	间区	Indel
T	Consensus	50832	50832	间区	Indel
	Consensus	50832	50832	间区	Indel
C	Consensus	50813	50813	间区	Indel
	Consensus	50813	50813	间区	Indel
A	Consensus	50812	50812	间区	Indel
	Consensus	50812	50812	间区	Indel
T	Consensus	50811	50811	间区	Indel
	Consensus	50811	50811	间区	Indel
T	Consensus	50810	50810	间区	Indel
	Consensus	50810	50810	间区	Indel
C	Consensus	50809	50809	间区	Indel
	Consensus	50809	50809	间区	Indel
T	Consensus	50808	50808	间区	Indel
	Consensus	50808	50808	间区	Indel
C	Consensus	50807	50807	间区	Indel
	Consensus	50807	50807	间区	Indel
C	Consensus	50806	50806	间区	Indel
	Consensus	50806	50806	间区	Indel
C	Consensus	50805	50805	间区	Indel
	Consensus	50805	50805	间区	Indel
T	Consensus	50804	50804	间区	Indel
	Consensus	50804	50804	间区	Indel
C	Consensus	50803	50803	间区	Indel
	Consensus	50803	50803	间区	Indel
A	Consensus	50802	50802	间区	Indel
	Consensus	50802	50802	间区	Indel
C	Consensus	50801	50801	间区	Indel
	Consensus	50801	50801	间区	Indel
A	Consensus	49216	49216	间区	Indel
	Consensus	49216	49216	间区	Indel
A	Consensus	48897	48897	间区	SNP
C	Consensus	48897	48897	间区	SNP
G	Consensus	48896	48896	间区	SNP
T	Consensus	48896	48896	间区	SNP
A	Consensus	47937	47937	间区	SNP
G	Consensus	47937	47937	间区	SNP
A	Consensus	47936	47936	间区	SNP
G	Consensus	47936	47936	间区	SNP
A	Consensus	47935	47935	间区	SNP
G	Consensus	47935	47935	间区	SNP
A	Consensus	47920	47920	间区	Indel
	Consensus	47920	47920	间区	Indel
A	Consensus	47917	47917	间区	Indel
	Consensus	47917	47917	间区	Indel
G	Consensus	47094	47094	间区	SNP
T	Consensus	47094	47094	间区	SNP
A	Consensus	39033	39033	间区	Indel
	Consensus	39033	39033	间区	Indel
A	Consensus	38173	38173	间区	SNP
C	Consensus	38173	38173	间区	SNP
T	Consensus	33398	33398	间区	Indel
	Consensus	33398	33398	间区	Indel
A	Consensus	32731	32731	间区	Indel
	Consensus	32731	32731	间区	Indel
G	Consensus	32166	32166	间区	Indel
	Consensus	32166	32166	间区	Indel
C	Consensus	32165	32165	间区	Indel
	Consensus	32165	32165	间区	Indel
T	Consensus	32164	32164	间区	Indel
	Consensus	32164	32164	间区	Indel
A	Consensus	32163	32163	间区	Indel
	Consensus	32163	32163	间区	Indel
A	Consensus	32162	32162	间区	Indel
	Consensus	32162	32162	间区	Indel
C	Consensus	32161	32161	间区	Indel
	Consensus	32161	32161	间区	Indel
G	Consensus	32160	32160	间区	Indel
	Consensus	32160	32160	间区	Indel
A	Consensus	32159	32159	间区	Indel
	Consensus	32159	32159	间区	Indel
G	Consensus	32158	32158	间区	Indel
	Consensus	32158	32158	间区	Indel
G	Consensus	32157	32157	间区	Indel
	Consensus	32157	32157	间区	Indel
A	Consensus	32156	32156	间区	Indel
	Consensus	32156	32156	间区	Indel
C	Consensus	32155	32155	间区	Indel
	Consensus	32155	32155	间区	Indel
C	Consensus	32154	32154	间区	Indel
	Consensus	32154	32154	间区	Indel
A	Consensus	32153	32153	间区	Indel
	Consensus	32153	32153	间区	Indel
G	Consensus	32152	32152	间区	Indel
	Consensus	32152	32152	间区	Indel
G	Consensus	32151	32151	间区	Indel
	Consensus	32151	32151	间区	Indel
T	Consensus	32150	32150	间区	Indel
	Consensus	32150	32150	间区	Indel
A	Consensus	32149	32149	间区	Indel
	Consensus	32149	32149	间区	Indel
C	Consensus	32148	32148	间区	Indel
	Consensus	32148	32148	间区	Indel
A	Consensus	32147	32147	间区	Indel
	Consensus	32147	32147	间区	Indel
T	Consensus	32146	32146	间区	Indel
	Consensus	32146	32146	间区	Indel
A	Consensus	31696	31696	间区	SNP
C	Consensus	31696	31696	间区	SNP
T	Consensus	31451	31451	间区	Indel
	Consensus	31451	31451	间区	Indel
G	Consensus	31031	31031	间区	SNP
T	Consensus	31031	31031	间区	SNP
G	Consensus	30712	30712	间区	SNP
T	Consensus	30712	30712	间区	SNP
T	Consensus	29881	29881	间区	Indel
	Consensus	29881	29881	间区	Indel
A	Consensus	28101	28101	间区	SNP
C	Consensus	28101	28101	间区	SNP
G	Consensus	24714	24714	间区	SNP
T	Consensus	24714	24714	间区	SNP
T	Consensus	24026	24026	间区	Indel
	Consensus	24026	24026	间区	Indel
T	Consensus	24025	24025	间区	Indel
	Consensus	24025	24025	间区	Indel
G	Consensus	23721	23721	间区	SNP
T	Consensus	23721	23721	间区	SNP
T	Consensus	17428	17428	间区	Indel
	Consensus	17428	17428	间区	Indel
C	Consensus	16647	16647	间区	SNP
G	Consensus	16647	16647	间区	SNP
A	Consensus	15166	15166	间区	Indel
	Consensus	15166	15166	间区	Indel
A	Consensus	14155	14155	间区	Indel
	Consensus	14155	14155	间区	Indel
A	Consensus	14154	14154	间区	Indel
	Consensus	14154	14154	间区	Indel
A	Consensus	13059	13059	间区	Indel
	Consensus	13059	13059	间区	Indel
A	Consensus	13056	13056	间区	Indel
	Consensus	13056	13056	间区	Indel
A	Consensus	11473	11473	间区	SNP
G	Consensus	11473	11473	间区	SNP
C	Consensus	7211	7211	间区	SNP
T	Consensus	7211	7211	间区	SNP
A	Consensus	6811	6811	间区	SNP
C	Consensus	6811	6811	间区	SNP
A	Consensus	6428	6428	间区	SNP
G	Consensus	6428	6428	间区	SNP
C	Consensus	5176	5176	间区	Indel
	Consensus	5176	5176	间区	Indel
T	Consensus	4612	4612	间区	Indel
	Consensus	4612	4612	间区	Indel
G	Consensus	4579	4579	间区	SNP
T	Consensus	4579	4579	间区	SNP
C	Consensus	371	371	间区	SNP
T	Consensus	371	371	间区	SNP
