# Supplementary material for: Integrating phylogenomic and morphological evidence to solve the taxonomy of Phoebe legendrei (Lauraceae) and closely related species
Source: BMC Plant Biol. 2025 Dec 13;25:1736. doi: 10.1186/s12870-025-07929-1 (PMC12746663; doi:10.1186/s12870-025-07929-1)
Supplement: Supplementary file 4 — Supplementary Material 4: Comparison of morphological characters of P. legendrei and five related species. [file 12870_2025_7929_MOESM4_ESM.xlsx]

## Sheet: Sheet1
ID	Group	Leaf_length	Leaf_width	Number_of_lateral_veins	Petiole_length	Inflorescences_length	Infructescence_length	Fruiting_pedicel_length	Leaf_shape	Persistent_perianth_lobes	Perianth_lobes_shape	Fruiting_pedicel
sample1	Phoebe_hui	6.65	1.95	11	0.83	3.33			1	1	0	0
sample2	Phoebe_hui	8.46	2.36	9	1.07		5.06	6	1	1	0	0
sample3	Phoebe_hui	6.76	1.99	9	0.72		3.858	4.68	1	1	0	0
sample4	Phoebe_hui	4.98	1.69	9	0.62				1	1	0	0
sample5	Phoebe_hui	5.62	1.9	9	0.77				1	1	0	0
sample6	Phoebe_hui	6.9	2.23	10	0.98	2.47			1	1	0	0
sample7	Phoebe_hui	7.46	2.64	9	0.85				1	1	0	0
sample8	Phoebe_hui	7.19	2.4	12	0.85	4.11			1	1	0	0
sample9	Phoebe_hui	7.8	2.34	10	0.94	3.08			1	1	0	0
sample10	Phoebe_hui	6.71	1.86	9	0.82	2.72			1	1	0	0
sample11	Phoebe_hui	7.41	2.12	11	0.82	3.51			1	1	0	0
sample12	Phoebe_hui	7	2.1	10	0.72	4.214			1	1	0	0
sample13	Phoebe_hui	6.48	1.92	10	0.71	4.34			1	1	0	0
sample14	Phoebe_hui	7.44	1.88	10	0.73		5.05	4.5	1	1	0	0
sample15	Phoebe_hui	8.8	2.27	11	1.18		9.5	5.4	1	1	0	0
sample16	Phoebe_hui	7.89	2.44	9.1	0.77		4	7.6	1	1	0	0
sample17	Phoebe_hui	7.41	2.22	10	0.79	4.66			1	1	0	0
sample18	Phoebe_hui	9.51	2.36	10	1.19		5.65		1	1	0	0
sample19	Phoebe_hui	7.75	2.26	9.5	1	4.84			1	1	0	0
sample20	Phoebe_hui	6.89	2.45	9	0.84	4.17			1	1	0	0
sample21	Phoebe_hui	9.52	2.36	10.25	0.8				1	1	0	0
sample22	Phoebe_hui	6.51	1.93	9.5	0.85	6.68			1	1	0	0
sample23	Phoebe_hui	7.08	2.16	10	0.86				1	1	0	0
sample24	Phoebe_hui	6.24	1.84	11	0.67				1	1	0	0
sample25	Phoebe_hui	6.4	2.01	10	0.87		5.07	7.1	1	1	0	0
sample26	Phoebe_hui	7.39	2.01	10	1.03		6.67		1	1	0	0
sample27	Phoebe_hui	7.73	2.38	10	0.63				1	1	0	0
sample28	Phoebe_hui	7.16	2.47	11	0.82				1	1	0	0
sample29	Phoebe_hui	8.23	2.03	9	0.78		4.83	6.2	1	1	0	0
sample30	Phoebe_hui	8.15	2.13	10	0.84		5.63		1	1	0	0
sample31	Phoebe_hui	5.07	1.62	10	0.7	3.32			1	1	0	0
sample32	Phoebe_hui	3.11	0.98	9	0.55				1	1	0	0
sample33	Phoebe_hui	8.6	2.56	12	0.81				1	1	0	0
sample34	Phoebe_hui	8.22	2.03	11	0.9				1	1	0	0
sample35	Phoebe_hui	6.36	1.96	9	0.87				1	1	0	0
sample36	Phoebe_legendrei	10.7739	3.00435	6.44444	1.13939		6.5	7	0	0	1	1
sample37	Phoebe_legendrei	10.3428	2.83333	6	1.28619		5.32	6.8	0	0	1	1
sample38	Phoebe_legendrei	9.70667	2.89333	6.33333	0.993333		5.88	6.8	0	0	1	1
sample39	Phoebe_legendrei	10.1955	2.82273	6.95455	1.12273		6.5	7.2	0	0	1	1
sample40	Phoebe_legendrei	10.0583	2.6	6.5	1.03333		6.83	8	0	0	1	1
sample41	Phoebe_legendrei	9.73684	2.44737	6.68421	0.957895		5.13	6.7	0	0	1	1
sample42	Phoebe_legendrei	9.2	2.26667	6.66667	1.03333		4.1	6.9	0	0	1	1
sample43	Phoebe_legendrei	10.48	2.7	8	1.12		4.15	7.4	0	0	1	1
sample44	Phoebe_legendrei	10.5059	2.9	7.05882	1.01176		8	8.2	0	0	1	1
sample45	Phoebe_legendrei	8.80909	2.7	7	0.909091		5.42	7.5	0	0	1	1
sample46	Phoebe_legendrei	12.1	3.8	10	1.1		6.6	7.2	0	0	1	1
sample47	Phoebe_legendrei	8.525	2.2375	7	1.12857		7.8	7.1	0	0	1	1
sample48	Phoebe_legendrei	8.47222	2.31111	7	1.06667		3.3	6.8	0	0	1	1
sample49	Phoebe_legendrei	8.61	2.29	8	1.1		7.5	7.2	0	0	1	1
sample50	Phoebe_legendrei	8.03	2.89	7.6	0.96		6.7	5.86	0	0	1	1
sample51	Phoebe_legendrei	10.19	3.03	7.5	0.91		10.634	0	0	0	1	1
sample52	Phoebe_legendrei	11.0114	2.872	6.6	0.9685		5.66833	7.17667	0	0	1	1
sample53	Phoebe_legendrei	11.56	3.51	9.75	1	8			0	0	1	1
sample54	Phoebe_legendrei	9.23367	2.88378	7.77778	0.893364	8.938			0	0	1	1
sample55	Phoebe_legendrei	12.88	3.82	7.625	1.04545	6.63			0	0	1	1
sample56	Phoebe_legendrei	13.7333	4.36667	8.625	1.52	8.0375			0	0	1	1
sample57	Phoebe_legendrei	13.8667	3.71111	7.90909	1.28889	7.36			0	0	1	1
sample58	Phoebe_legendrei	9.01667	2.45	6.57143	1.09091	8.49412			0	0	1	1
sample59	Phoebe_legendrei	9.47778	2.51111	7.22222	1.25556	7.12			0	0	1	1
sample60	Phoebe_legendrei	11.5	3.72	7.8	1.54		9.94444		0	0	1	1
sample61	Phoebe_legendrei	11.58	3.82	8	1.26667		8.06		0	0	1	1
sample62	Phoebe_legendrei	12.1167	3.71667	8.25	1.65		12.0857		0	0	1	1
sample63	Phoebe_legendrei	10.06	2.84	7.5	1.21667		8.27778		0	0	1	1
sample64	Phoebe_legendrei	11.077	3.8522	7.8	0.923		10.3317		0	0	1	1
sample65	Phoebe_legendrei	11.3929	3.09843	8.14286	0.951				0	0	1	1
sample66	Phoebe_legendrei	9.63017	2.351	7.33333	0.705		3.988		0	0	1	1
sample67	Phoebe_legendrei	9.00225	3.03625	6.33333	0.952875	2.604			0	0	1	1
sample68	Phoebe_legendrei	8.45917	3.27025	8.5	0.7264		6.349		0	0	1	1
sample69	Phoebe_legendrei	8.3465	2.679	9.5	0.9477		6.92625	7.584	0	0	1	1
sample70	Phoebe_legendrei	8.836	2.6478	9.25	0.954167		5.0035	6.92333	0	0	1	1
sample71	Phoebe_legendrei	7.67344	2.00233	8.33333	0.878875	4.375			0	0	1	1
sample72	Phoebe_legendrei	7.67344	2.00233	9	0.944727		5.45375	7.43846	0	0	1	1
sample73	Phoebe_legendrei	7.9824	2.8707	8.6	0.81				0	0	1	1
sample74	Phoebe_legendrei	10.5794	2.49145	8	1.02725				0	0	1	1
sample75	Phoebe_legendrei	10.4182	3.0089	8.625	0.984429	8.901			0	0	1	1
sample76	Phoebe_legendrei	10.5075	2.43938	8.8	0.992533				0	0	1	1
sample77	Phoebe_legendrei	9.9925	2.37617	9.66667	1.23367	5.9835			0	0	1	1
sample78	Phoebe_legendrei	6.4755	2.31783	8.66667	0.7337	4.4575			0	0	1	1
sample79	Phoebe_panzhihuaensis	9.6	2.85714	6.07143	1.03077		9.28571	4.4	1	1	0	1
sample80	Phoebe_panzhihuaensis	8.75556	2.60833	5.75	0.905556		8.35	4.6	1	1	0	1
sample81	Phoebe_panzhihuaensis	9.725	2.83333	5.90909	1.06667		8	4.5	1	1	0	1
sample82	Phoebe_panzhihuaensis	9.06842	2.78421	6.15789	0.957895		10.2	4.4	1	1	0	1
sample83	Phoebe_panzhihuaensis	8.21053	2.73158	5.89474	0.936842		7.64286	4.4	1	1	0	1
sample84	Phoebe_panzhihuaensis	8.6875	2.85625	6	0.95		7.66667	4.7	1	1	0	1
sample85	Phoebe_panzhihuaensis	11.0556	3	6.9	1.18333		6.5	4.8	1	1	0	1
sample86	Phoebe_panzhihuaensis	10.675	2.71875	6.5	1.15		6.85	5	1	1	0	1
sample87	Phoebe_panzhihuaensis	11.6846	2.90769	6.66667	1.23636		7.1	4.9	1	1	0	1
sample88	Phoebe_panzhihuaensis	10.6143	2.75	6.35714	1.10714		7.1	5	1	1	0	1
sample89	Phoebe_panzhihuaensis	9.72917	2.50833	6.20833	1.0625		6.875	4.5	1	1	0	1
sample90	Phoebe_panzhihuaensis	10.8313	2.73125	6.4375	1.19375		8	5	1	1	0	1
sample91	Phoebe_panzhihuaensis	11.0429	2.82857	7.125	1.15	6.5			1	1	0	1
sample92	Phoebe_panzhihuaensis	11.14	2.52	7.2	1.02	5.35714			1	1	0	1
sample93	Phoebe_panzhihuaensis	10.2222	2.64444	7.125	1.1125	4.4			1	1	0	1
sample94	Phoebe_panzhihuaensis	9.46154	2.73846	7	0.861538	8.19167			1	1	0	1
sample95	Phoebe_panzhihuaensis	9.275	2.8875	6.875	1.1125		6.6		1	1	0	1
sample96	Phoebe_panzhihuaensis	10.7636	2.89091	7.09091	1.21		8.91538		1	1	0	1
sample97	Phoebe_panzhihuaensis	9.54286	2.62143	6.18182	1.06667		6.83333		1	1	0	1
sample98	Phoebe_panzhihuaensis	10.05	2.58	7.28571	1.075		8.47		1	1	0	1
sample99	Phoebe_panzhihuaensis	9.44545	2.44545	6.77778	1.11429		7.925		1	1	0	1
sample100	Phoebe_panzhihuaensis	9.41	3.21	5.66667	0.8875		5.5		1	1	0	1
